# Supplementary material for: The integration of single-cell and metabolomics reveals the increase of oxidative phosphorylation during the liver metastasis of colorectal cancer
Source: Cancer Metab. 2025 Oct 9;13:41. doi: 10.1186/s40170-025-00408-z (PMC12512483; doi:10.1186/s40170-025-00408-z)
Supplement: Supplementary file 2 — Supplementary Material 2. [file 40170_2025_408_MOESM2_ESM.xlsx]

## Sheet: P2_pos_UP_Merge
Compound_ID	HMDB_ID	Name	SuperClass(HMDB)	Class(HMDB)	SubClass(HMDB)	HCT116			SW620
						logFC	P.Value	adj.P.Val	logFC	P.Value	adj.P.Val
Com_1_pos	HMDB0002117	Oleamide	Lipids and lipid-like molecules	Fatty Acyls	Fatty amides	1.71163	0.014191	0.029602	1.65154	0.0106522	0.018337
Com_10_pos	HMDB0012273	Hexadecanamide	Lipids and lipid-like molecules	Fatty Acyls	Fatty amides	6.21703	0.000633658	0.00236472	5.75582	0.000395443	0.00104727
Com_1168_pos	HMDB0250323	Clinafloxacin	Organoheterocyclic compounds	Quinolines and derivatives	Quinoline carboxylic acids	3.46633	0.0126577	0.027482	1.87913	0.00317938	0.00628058
Com_12598_pos	--	LSD-d3	--	--	--	6.34948	1.11e-06	2.97e-05	2.0891	0.0134669	0.0220784
Com_1452_pos	--	ACar 18:0	--	--	--	51.9522	1.4e-06	3.38e-05	195.353	3.16e-07	3.46e-06
Com_14669_pos	--	ACar 22:1	--	--	--	20.1418	7.89e-07	2.72e-05	29.3462	2.15e-06	1.48e-05
Com_1626_pos	--	DLK	--	--	--	3.36835	6.41e-05	0.000417503	2.07616	0.0142309	0.0228643
Com_19361_pos	--	ACar 17:1	--	--	--	22.443	0.000499684	0.00214271	139.727	5.11e-10	2.47e-08
Com_198_pos	HMDB0002189	N8-Acetylspermidine	Organic acids and derivatives	Carboximidic acids and derivatives	Carboximidic acids	5.88534	0.000186715	0.000999961	6.28463	0.000450179	0.00116659
Com_2228_pos	HMDB0242680	Senecionine	Phenylpropanoids and polyketides	Macrolides and analogues	-	2.61153	4.01e-05	0.000319068	5.29126	8.34e-06	4.37e-05
Com_233_pos	--	(2E,4E)-N-(2-methylpropyl)dodeca-2,4-dienamide	--	--	--	2.8645	0.00154323	0.00489365	5.97384	9.96e-06	4.98e-05
Com_24437_pos	--	ACar 20:2	--	--	--	24.373	8.07e-06	0.000117443	210.309	3.3e-07	3.46e-06
Com_24529_pos	--	ACar 19:1	--	--	--	71.1709	0.000121278	0.000712881	13.7604	2.88e-06	1.83e-05
Com_2460_pos	HMDB0013657	2-Arachidonyl Glycerol ether	Lipids and lipid-like molecules	Endocannabinoids	-	3.26525	0.00332383	0.00931445	13.8492	0.00350389	0.0067555
Com_2775_pos	--	1,2-dihydroxyheptadec-16-yn-4-yl acetate	--	--	--	72.34	0.000157705	0.000883882	52.3813	9.86e-07	7.92e-06
Com_298_pos	HMDB0002226	Adrenic acid	Lipids and lipid-like molecules	Fatty Acyls	Fatty acids and conjugates	2.46034	0.00308128	0.00894686	2.17624	0.00401889	0.0076264
Com_3848_pos	--	MJN110	--	--	--	4.33091	0.00751089	0.0177463	5.01082	0.000248359	0.000695982
Com_3928_pos	HMDB0000756	Hexanoylcarnitine	Lipids and lipid-like molecules	Fatty Acyls	Fatty acid esters	49.2293	0.000561522	0.00221847	6.74256	0.000511591	0.0012581
Com_404_pos	HMDB0000222	Palmitoylcarnitine	Lipids and lipid-like molecules	Fatty Acyls	Fatty acid esters	42.4618	1.59e-06	3.48e-05	217.615	4.79e-07	4.61e-06
Com_409_pos	HMDB0000192	L-Cystine	Organic acids and derivatives	Carboxylic acids and derivatives	Amino acids, peptides, and analogues	16.2003	0.000373599	0.00169882	4.15141	0.00244033	0.00502744
Com_4983_pos	--	ACar 20:3	--	--	--	18.2783	3.38e-05	0.000280513	94.639	2.13e-07	2.56e-06
Com_5278_pos	--	ACar 20:1	--	--	--	41.8874	4.49e-06	9.01e-05	170.419	7.03e-07	6.05e-06
Com_5634_pos	--	ACar 20:5	--	--	--	5.52865	0.000571126	0.00222002	78.787	2.57e-06	1.72e-05
Com_5835_pos	--	ACar 18:2	--	--	--	9.17803	0.000430781	0.00192256	33.5411	3.13e-09	9.42e-08
Com_601_pos	--	7-(2-hydroxypropan-2-yl)-1,4a-dimethyl-decahydronaphthalen-1-ol	--	--	--	2.65304	0.00600012	0.0147554	3.99594	0.00273345	0.00551723
Com_6373_pos	--	ACar 20:0	--	--	--	64.3005	7.48e-10	1.8e-07	111.771	1.48e-06	1.08e-05
Com_7078_pos	--	ACar 18:3	--	--	--	1.84078	0.00364766	0.00981982	12.6729	9.47e-08	1.43e-06
Com_73_pos	HMDB0034146	Stearamide	Organic acids and derivatives	Carboximidic acids and derivatives	Carboximidic acids	8.84523	0.00555634	0.0139487	7.95546	0.00109414	0.00256007
Com_7399_pos	--	ACar 22:5	--	--	--	9.01383	1.04e-05	0.000117443	44.9287	2.11e-07	2.56e-06
Com_75_pos	HMDB0240773	Acetyl-L-carnitine	Lipids and lipid-like molecules	Fatty Acyls	Fatty acid esters	13.6961	3.36e-09	4.05e-07	12.6452	4.16e-08	6.68e-07
Com_8_pos	HMDB0000064	Creatine	Organic acids and derivatives	Carboxylic acids and derivatives	Amino acids, peptides, and analogues	9.65057	5.72e-06	0.000106129	4.6877	5.29e-06	3.04e-05
Com_9099_pos	--	2-Arachidonoyl glycerol	--	--	--	11.6645	0.00266904	0.00801474	36.3193	1.21e-07	1.72e-06
Com_947_pos	--	(2E,4E)-N-(2-methylpropyl)deca-2,4-dienamide	--	--	--	2.54904	0.00097611	0.00335735	5.21952	1.16e-05	5.48e-05
Com_95_pos	HMDB0004680	16(R)-HETE	Lipids and lipid-like molecules	Fatty Acyls	Eicosanoids	1.65423	0.0160825	0.032966	2.18827	0.00946512	0.0167728
Com_9901_pos	--	ACar 18:1	--	--	--	29.2891	2.64e-05	0.000241814	110.655	2.6e-08	4.57e-07

## Sheet: P2_pos_DOWN_Merge
Compound_ID	HMDB_ID	Name	SuperClass(HMDB)	Class(HMDB)	SubClass(HMDB)	HCT116			SW620
						logFC	P.Value	adj.P.Val	logFC	P.Value	adj.P.Val
Com_1146_pos	HMDB0041220	Dibutyl sebacate	Lipids and lipid-like molecules	Fatty Acyls	Fatty acid esters	-1.82387	0.00202007	0.0062415	-1.67408	7.25e-06	3.88e-05
Com_1225_pos	HMDB0000068	Epinephrine	Benzenoids	Phenols	Benzenediols	-3.20708	9.16e-05	0.000565997	-2.8935	1.18e-05	5.48e-05
Com_139_pos	HMDB0000210	Pantothenic acid	Organic oxygen compounds	Organooxygen compounds	Alcohols and polyols	-2.21572	4.33e-05	0.000326127	-2.73886	3.58e-06	2.16e-05
Com_15911_pos	HMDB0006070	Pregnanetriol	Lipids and lipid-like molecules	Steroids and steroid derivatives	Pregnane steroids	-1.9353	0.000262589	0.00129083	-1.81799	1.15e-06	8.63e-06
Com_2449_pos	--	7,8-Dihydrobiopterin	--	--	--	-2.31742	0.000176215	0.000965177	-1.6812	0.000269891	0.000747628
Com_2450_pos	--	2-methyl-2,3,4,5-tetrahydro-1,5-benzoxazepin-4-one	--	--	--	-1.74114	0.0121619	0.0268901	-1.96713	0.000117335	0.000377038
Com_31_pos	HMDB0000159	L-Phenylalanine	Organic acids and derivatives	Carboxylic acids and derivatives	Amino acids, peptides, and analogues	-1.85455	0.0076158	0.0178195	-2.42205	1.8e-05	7.73e-05
Com_33_pos	HMDB0001406	Nicotinamide	Organoheterocyclic compounds	Pyridines and derivatives	Pyridinecarboxylic acids and derivatives	-1.54493	0.000518822	0.00214271	-3.27193	2.65e-08	4.57e-07
Com_344_pos	HMDB0000738	Indole	Organoheterocyclic compounds	Indoles and derivatives	Indoles	-1.88895	0.00728698	0.0173878	-1.90552	0.000140607	0.000440082
Com_36_pos	--	PC (18:4e/2:0)	--	--	--	-2.1565	5.45e-05	0.000386121	-3.05823	2.6e-11	1.57e-09
Com_449_pos	HMDB0000214	Ornithine	Organic acids and derivatives	Carboxylic acids and derivatives	Amino acids, peptides, and analogues	-1.82617	0.000113706	0.000685082	-1.84575	3.37e-06	2.08e-05
Com_47_pos	HMDB0000148	L-Glutamic acid	Organic acids and derivatives	Carboxylic acids and derivatives	Amino acids, peptides, and analogues	-1.77383	0.000692159	0.00252743	-2.95143	6.32e-07	5.86e-06
Com_538_pos	--	2-(14,15-Epoxyeicosatrienoyl) glycerol	--	--	--	-1.55806	0.00269375	0.00801474	-1.54093	1.52e-05	6.8e-05
Com_559_pos	HMDB0000875	Trigonelline	Alkaloids and derivatives	-	-	-1.50674	0.000284823	0.00132004	-2.13114	1.9e-07	2.54e-06
Com_59_pos	HMDB0030396	DL-Tryptophan	Organoheterocyclic compounds	Indoles and derivatives	Indolyl carboxylic acids and derivatives	-1.56425	0.018517	0.0371884	-1.90455	0.0003406	0.0009223

## Sheet: P2_neg_UP_Merge
Compound_ID	HMDB_ID	Name	SuperClass(HMDB)	Class(HMDB)	SubClass(HMDB)	HCT116			SW620
						logFC	P.Value	adj.P.Val	logFC	P.Value	adj.P.Val
Com_1023_neg	HMDB0006294	16-Hydroxyhexadecanoic acid	Lipids and lipid-like molecules	Fatty Acyls	Fatty acids and conjugates	4.78913	7.74e-06	8.63e-05	12.7504	2.05e-08	3.56e-07
Com_1047_neg	--	12-epi Leukotriene B4	--	--	--	1.56726	0.000750559	0.00328563	7.53201	6.63e-05	0.000295439
Com_118_neg	--	(±)18-HEPE	--	--	--	2.33508	0.000922195	0.00335439	3.52965	4.51e-05	0.000225293
Com_1181_neg	--	(±)11(12)-EET	--	--	--	10.5786	7.03e-06	8.44e-05	61.8092	4.8e-09	9.36e-08
Com_129_neg	HMDB0000827	Stearic Acid	Lipids and lipid-like molecules	Fatty Acyls	Fatty acids and conjugates	2.17062	0.0019023	0.0057445	12.1816	4.62e-05	0.000225293
Com_1426_neg	HMDB0002261	2-Hydroxymyristic acid	Lipids and lipid-like molecules	Fatty Acyls	Fatty acids and conjugates	1.79361	0.000716967	0.00328563	1.54401	0.0214699	0.0376326
Com_15661_neg	HMDB0002212	Arachidic Acid	Lipids and lipid-like molecules	Fatty Acyls	Fatty acids and conjugates	6.72113	5.2e-05	0.000507346	174.869	5.03e-07	4.9e-06
Com_16076_neg	--	FAHFA (20:1/22:3)	--	--	--	213.94	0.0183474	0.0321595	12.7194	0.000179051	0.000665047
Com_19889_neg	--	LPS 16:1	--	--	--	42.7541	8.8e-07	2.29e-05	21.5849	9.51e-07	8.25e-06
Com_2366_neg	--	13Z,16Z-Docosadienoic Acid	--	--	--	14.9892	0.00418585	0.00972205	40.5333	6.07e-05	0.000278473
Com_2745_neg	HMDB0244272	10-Hydroxydecanoic acid	Organic acids and derivatives	Hydroxy acids and derivatives	Medium-chain hydroxy acids and derivatives	10.6238	6.09e-07	2.29e-05	16.8586	2.43e-10	7.63e-09
Com_3116_neg	--	FAHFA (18:0/20:2)	--	--	--	2.4779	0.00275292	0.00761069	9.99547	4.99e-05	0.000236006
Com_321_neg	--	11(E)-Eicosenoic Acid	--	--	--	26.4681	0.00066443	0.00328563	7.91649	2e-05	0.000112223
Com_3587_neg	--	FAHFA (20:2/22:4)	--	--	--	21.676	0.00278083	0.00761069	7.03089	0.00168641	0.00405203
Com_442_neg	--	2-(acetylamino)-4-(methylthio)butanoic acid	--	--	--	6.84811	0.00600032	0.0128747	3.63759	0.00102586	0.00275922
Com_477_neg	--	methadone-d9	--	--	--	7.44145	5.31e-06	6.9e-05	3.07266	0.000825606	0.00234172
Com_7087_neg	--	9-(3-O-Methylpentofuranosyl)-1,9-dihydro-6H-purin-6-one	--	--	--	6.57537	1.1e-08	1.71e-06	4.94212	1.77e-05	0.000110416
Com_784_neg	HMDB0303348	Lauric Acid	Lipids and lipid-like molecules	Fatty Acyls	Fatty acids and conjugates	7.41274	8.31e-07	2.29e-05	89.8445	6.59e-08	1.03e-06
Com_79_neg	--	11(Z),14(Z)-Eicosadienoic Acid	--	--	--	14.4451	0.000267889	0.0015478	5.7425	0.000196875	0.000701403
Com_8958_neg	HMDB0000772	Nonadecanoic acid	Lipids and lipid-like molecules	Fatty Acyls	Fatty acids and conjugates	4.16225	0.00108824	0.00377257	6.86949	7.56e-06	5.61e-05
Com_932_neg	HMDB0002823	Docosatrienoic Acid	Lipids and lipid-like molecules	Fatty Acyls	Fatty acids and conjugates	8.53446	0.00294733	0.00779293	4.78207	1.96e-05	0.000112223

## Sheet: P2_neg_DOWN_Merge
Compound_ID	HMDB_ID	Name	SuperClass(HMDB)	Class(HMDB)	SubClass(HMDB)	HCT116			SW620
						logFC	P.Value	adj.P.Val	logFC	P.Value	adj.P.Val
Com_112_neg	HMDB0000299	Xanthosine	Nucleosides, nucleotides, and analogues	Purine nucleosides	-	-1.55712	0.000924608	0.00335439	-3.74788	2.44e-10	7.63e-09
Com_48_neg	--	1-(4-methylphenyl)-3-(2-pyridylthio)pyrrolidine-2,5-dione	--	--	--	-1.5586	0.000135366	0.000980927	-3.83461	1.57e-13	2.45e-11
