# Supplementary material for: The integration of single-cell and metabolomics reveals the increase of oxidative phosphorylation during the liver metastasis of colorectal cancer
Source: Cancer Metab. 2025 Oct 9;13:41. doi: 10.1186/s40170-025-00408-z (PMC12512483; doi:10.1186/s40170-025-00408-z)
Supplement: Supplementary file 3 — Supplementary Material 3. [file 40170_2025_408_MOESM3_ESM.xlsx]

## Sheet: P1_pos_UP_Merge
Compound_ID	HMDB_ID	Name	SuperClass(HMDB)	Class(HMDB)	SubClass(HMDB)	HCT116			SW620
						logFC	P.Value	adj.P.Val	logFC	P.Value	adj.P.Val
Com_1_pos	HMDB0002117	Oleamide	Lipids and lipid-like molecules	Fatty Acyls	Fatty amides	2.27067	0.00668844	0.0181114	3.06911	1.37e-05	7.1e-05
Com_1134_pos	--	8Z,11Z,14Z-Eicosatrienoic acid	--	--	--	1.51001	0.00786672	0.0202987	3.12855	0.000187163	0.000556868
Com_1308_pos	HMDB0035710	Cafestol	Organoheterocyclic compounds	Naphthofurans	-	4.48571	0.00114492	0.00405772	5.15448	0.000399203	0.00103449
Com_1446_pos	HMDB0001586	Glucose 1-phosphate	Organic oxygen compounds	Organooxygen compounds	Carbohydrates and carbohydrate conjugates	2.46174	0.0195313	0.0416552	3.91516	0.000241048	0.000675495
Com_1452_pos	--	ACar 18:0	--	--	--	52.6255	0.000176591	0.000945743	256.171	1.53e-05	7.53e-05
Com_14669_pos	--	ACar 22:1	--	--	--	23.1076	0.000953422	0.0035783	26.9867	0.0012465	0.00286013
Com_1523_pos	--	11(Z),14(Z),17(Z)-Eicosatrienoic acid	--	--	--	9.89417	3.65e-05	0.000266811	11.0712	8.66e-06	5.22e-05
Com_16630_pos	--	N-Arachidonoyl-L-serine	--	--	--	24.4449	0.00272788	0.00832176	49.5331	5.36e-06	3.69e-05
Com_1692_pos	--	ACar 20:4	--	--	--	2.37451	0.0105345	0.0244117	3.04786	0.00138033	0.00310898
Com_184_pos	HMDB0002005	Methionine sulfoxide	Organic acids and derivatives	Carboxylic acids and derivatives	Amino acids, peptides, and analogues	2.37291	0.000277647	0.00131202	4.15768	0.000254902	0.000706109
Com_19361_pos	--	ACar 17:1	--	--	--	13.4341	6.41e-06	6.43e-05	24.3457	4.39e-07	4.98e-06
Com_198_pos	HMDB0002189	N8-Acetylspermidine	Organic acids and derivatives	Carboximidic acids and derivatives	Carboximidic acids	9.09209	0.000520015	0.00223792	7.80094	1.51e-06	1.35e-05
Com_2067_pos	--	C-8 Ceramide-1-phosphate	--	--	--	35.5219	0.000306971	0.00142269	127.264	4.63e-13	2.79e-11
Com_2228_pos	HMDB0242680	Senecionine	Phenylpropanoids and polyketides	Macrolides and analogues	-	2.6559	0.0026824	0.00828792	3.55714	2.18e-05	0.000100839
Com_24437_pos	--	ACar 20:2	--	--	--	67.6335	6.86e-06	6.58e-05	77.6668	4.57e-13	2.79e-11
Com_24529_pos	--	ACar 19:1	--	--	--	12.0452	5.19e-05	0.000333508	18.9178	4.54e-07	4.98e-06
Com_2460_pos	HMDB0013657	2-Arachidonyl Glycerol ether	Lipids and lipid-like molecules	Endocannabinoids	-	15.1516	0.00211336	0.00661454	125.922	9.32e-08	1.32e-06
Com_2775_pos	--	1,2-dihydroxyheptadec-16-yn-4-yl acetate	--	--	--	21.9399	0.000243821	0.00117522	156.648	2.81e-06	2.33e-05
Com_298_pos	HMDB0002226	Adrenic acid	Lipids and lipid-like molecules	Fatty Acyls	Fatty acids and conjugates	5.77154	4.8e-05	0.000321437	10.4372	4.64e-05	0.000180345
Com_3199_pos	HMDB0000870	Histamine	Organic nitrogen compounds	Organonitrogen compounds	Amines	22.8797	0.00123524	0.00431439	10.1816	0.0177587	0.0301397
Com_3295_pos	--	3-[(4-hydroxyphenyl)methyl]-octahydropyrrolo[1,2-a]pyrazine-1,4-dione	--	--	--	116.268	0.000197257	0.00101147	21.7385	1.38e-05	7.1e-05
Com_3678_pos	--	ACar 22:6	--	--	--	3.36077	0.00902329	0.0221899	9.12929	4.12e-05	0.000162642
Com_3866_pos	--	N-[2-chloro-6-(trifluoromethoxy)phenyl]-2,2-dimethylpropanamide	--	--	--	7.1007	0.021749	0.0455783	19.7612	8.45e-05	0.00029941
Com_404_pos	HMDB0000222	Palmitoylcarnitine	Lipids and lipid-like molecules	Fatty Acyls	Fatty acid esters	30.5155	1.73e-06	2.2e-05	84.2513	8.07e-09	1.77e-07
Com_4090_pos	HMDB0006695	Proline-hydroxyproline	Organic acids and derivatives	Carboxylic acids and derivatives	Amino acids, peptides, and analogues	4.73575	0.000947579	0.0035783	1.86759	0.00423819	0.00865597
Com_4793_pos	--	4,4'-dimethoxy[1,1'-biphenyl]-2-carbonitrile	--	--	--	3.46114	0.00336585	0.0097789	1.5284	0.00521125	0.0103794
Com_4983_pos	--	ACar 20:3	--	--	--	15.0439	5.29e-07	8.5e-06	28.2843	2.95e-06	2.37e-05
Com_50_pos	HMDB0003411	Proline	Organic acids and derivatives	Carboxylic acids and derivatives	Amino acids, peptides, and analogues	4.65757	2.92e-06	3.35e-05	6.16371	1.22e-08	2.09e-07
Com_5278_pos	--	ACar 20:1	--	--	--	76.5346	3.77e-07	8.26e-06	207.65	1.32e-05	7.09e-05
Com_5455_pos	HMDB0002088	Oleoyl ethanolamide	Organic nitrogen compounds	Organonitrogen compounds	Amines	3.54683	9.5e-06	8.18e-05	3.07249	5.27e-06	3.69e-05
Com_5685_pos	--	(+/-)11(12)-DiHET	--	--	--	6.20799	0.000100588	0.000577182	9.36857	1.01e-09	2.69e-08
Com_5835_pos	--	ACar 18:2	--	--	--	13.5029	4.82e-07	8.34e-06	54.1357	8.4e-07	8.44e-06
Com_601_pos	--	7-(2-hydroxypropan-2-yl)-1,4a-dimethyl-decahydronaphthalen-1-ol	--	--	--	2.37999	0.00684632	0.0183329	3.01434	2.68e-05	0.000117291
Com_610_pos	HMDB0251512	Asparagine	Organic acids and derivatives	Carboxylic acids and derivatives	Amino acids, peptides, and analogues	6.37724	5.52e-08	1.9e-06	2.38005	0.000104586	0.000332111
Com_6373_pos	--	ACar 20:0	--	--	--	25.9932	0.0154449	0.0338383	263.117	0.00031817	0.000851988
Com_658_pos	HMDB0000289	Uric acid	Organoheterocyclic compounds	Imidazopyrimidines	Purines and purine derivatives	15.5326	0.0191642	0.0412372	42.8051	0.0163864	0.0282079
Com_7399_pos	--	ACar 22:5	--	--	--	19.6374	0.0094143	0.0226885	58.0527	7.03e-05	0.000252731
Com_75_pos	HMDB0240773	Acetyl-L-carnitine	Lipids and lipid-like molecules	Fatty Acyls	Fatty acid esters	15.9203	7.78e-12	1.87e-09	30.3309	1.92e-14	4.64e-12
Com_8_pos	HMDB0000064	Creatine	Organic acids and derivatives	Carboxylic acids and derivatives	Amino acids, peptides, and analogues	25.9515	7.95e-10	9.58e-08	38.242	1.79e-13	2.15e-11
Com_8321_pos	--	11-Deoxy prostaglandin F1α	--	--	--	3.54151	0.0140886	0.0311501	3.97307	0.000852025	0.00205338
Com_850_pos	--	octadec-9-ynoic acid	--	--	--	1.66447	0.00414883	0.0116264	2.46053	2.49e-05	0.000113324
Com_9099_pos	--	2-Arachidonoyl glycerol	--	--	--	6.43005	0.000119598	0.000670307	32.2724	9.11e-06	5.36e-05
Com_947_pos	--	(2E,4E)-N-(2-methylpropyl)deca-2,4-dienamide	--	--	--	1.98171	0.00210208	0.00661454	2.01451	0.000307818	0.000833531
Com_9695_pos	--	Anandamide (AEA)	--	--	--	2.62496	0.00014808	0.000811074	4.14605	0.00582574	0.0113226
Com_9901_pos	--	ACar 18:1	--	--	--	35.7645	2.6e-07	6.26e-06	56.2442	1.55e-07	1.96e-06
Com_999_pos	HMDB0001413	Cytidine 5'-diphosphocholine	Organoheterocyclic compounds	Pteridines and derivatives	Pterins and derivatives	14.5393	1.29e-06	1.73e-05	3.15361	0.00167628	0.00367258

## Sheet: P1_pos_DOWN_Merge
Compound_ID	HMDB_ID	Name	SuperClass(HMDB)	Class(HMDB)	SubClass(HMDB)	HCT116			SW620
						logFC	P.Value	adj.P.Val	logFC	P.Value	adj.P.Val
Com_10551_pos	--	MMH	--	--	--	-1.68399	9.91e-05	0.000577182	-2.20737	3.13e-06	2.44e-05
Com_12069_pos	--	Flavin mononucleotide (FMN)	--	--	--	-2.87663	4.77e-08	1.9e-06	-2.309	1.23e-06	1.18e-05
Com_1757_pos	HMDB0006218	(9cis)-Retinal	Lipids and lipid-like molecules	Prenol lipids	Retinoids	-3.5108	1.1e-08	5.31e-07	-1.67786	0.000179147	0.000546512
Com_183_pos	HMDB0000070	Pipecolic acid	Organic acids and derivatives	Carboxylic acids and derivatives	Amino acids, peptides, and analogues	-1.57957	0.000789628	0.00306936	-1.74153	0.000104732	0.000332111
Com_1833_pos	HMDB0000235	Thiamine	Organoheterocyclic compounds	Diazines	Pyrimidines and pyrimidine derivatives	-3.72349	2.5e-09	1.51e-07	-3.48755	1.88e-09	4.54e-08
Com_1952_pos	HMDB0000017	4-Pyridoxic acid	Organoheterocyclic compounds	Pyridines and derivatives	Pyridinecarboxylic acids and derivatives	-1.7927	5.92e-05	0.000365828	-1.60513	9.18e-05	0.000312734
Com_2449_pos	--	7,8-Dihydrobiopterin	--	--	--	-1.67139	0.000354068	0.00158019	-1.59339	0.000185872	0.000556868
Com_249_pos	HMDB0003045	L-Ergothioneine	Organic acids and derivatives	Carboxylic acids and derivatives	Amino acids, peptides, and analogues	-2.56932	4.17e-07	8.34e-06	-1.65474	9.85e-05	0.000320659
Com_28_pos	--	PC (16:2e/2:0)	--	--	--	-2.74359	4.85e-07	8.34e-06	-6.15802	6.59e-13	3.09e-11
Com_305_pos	HMDB0003464	4-Guanidinobutyric acid	Organic acids and derivatives	Carboxylic acids and derivatives	Amino acids, peptides, and analogues	-1.89777	1.63e-05	0.000131179	-1.5197	0.000199736	0.000579956
Com_33_pos	HMDB0001406	Nicotinamide	Organoheterocyclic compounds	Pyridines and derivatives	Pyridinecarboxylic acids and derivatives	-2.14454	8.26e-06	7.37e-05	-4.05692	7.29e-10	2.2e-08
Com_3410_pos	HMDB0001366	Purine	Organoheterocyclic compounds	Imidazopyrimidines	Purines and purine derivatives	-1.77437	4.49e-05	0.000309096	-1.7854	4.84e-05	0.000185104
Com_3581_pos	--	methyl 6-{[4-(trifluoromethyl)anilino]carbonyl}nicotinate	--	--	--	-3.86042	1.34e-09	1.07e-07	-3.02421	4.68e-08	7.04e-07
Com_36_pos	--	PC (18:4e/2:0)	--	--	--	-3.00404	2.5e-07	6.26e-06	-5.74254	7.69e-13	3.09e-11
Com_4_pos	HMDB0000043	Betaine	Organic acids and derivatives	Carboxylic acids and derivatives	Amino acids, peptides, and analogues	-1.53364	0.000216018	0.00108459	-2.01297	1.17e-05	6.55e-05
Com_449_pos	HMDB0000214	Ornithine	Organic acids and derivatives	Carboxylic acids and derivatives	Amino acids, peptides, and analogues	-2.28399	0.000460017	0.00201571	-2.38861	2.44e-06	2.1e-05
Com_4726_pos	--	3-methyl-5-oxo-5-(4-toluidino)pentanoic acid	--	--	--	-2.39817	3.8e-06	4.16e-05	-5.5498	7.25e-12	2.5e-10
Com_529_pos	HMDB0030776	Maltol	Organoheterocyclic compounds	Pyrans	Pyranones and derivatives	-1.55446	0.000232172	0.00114191	-1.90088	3.27e-05	0.000135873
Com_559_pos	HMDB0000875	Trigonelline	Alkaloids and derivatives	-	-	-2.67069	4.69e-06	4.92e-05	-1.94123	1.5e-05	7.53e-05
Com_6471_pos	--	Dehydroepiandrosterone (DHEA)	--	--	--	-2.03492	7.1e-06	6.58e-05	-1.5469	0.000547742	0.00138953
Com_6916_pos	HMDB0249402	Eicosapentaenoic acid ethyl ester	Lipids and lipid-like molecules	Fatty Acyls	Fatty acid esters	-1.52646	0.00107399	0.00387244	-2.06734	9.34e-05	0.000312734
Com_704_pos	--	PC (18:5e/2:0)	--	--	--	-2.79619	1.99e-07	6.01e-06	-1.92274	1.02e-05	5.86e-05
Com_768_pos	--	DL-Lysine	--	--	--	-1.8683	0.000585208	0.0024743	-4.01279	2.19e-08	3.52e-07
Com_8890_pos	--	AL 8810 Methyl ester	--	--	--	-1.61599	9.98e-05	0.000577182	-2.15649	3.52e-06	2.65e-05
Com_940_pos	HMDB0000279	L-Saccharopine	Organic acids and derivatives	Carboxylic acids and derivatives	Amino acids, peptides, and analogues	-1.5162	0.000189362	0.000992094	-1.55918	0.000115702	0.000362131

## Sheet: P1_neg_UP_Merge
Compound_ID	HMDB_ID	Name	SuperClass(HMDB)	Class(HMDB)	SubClass(HMDB)	HCT116			SW620
						logFC	P.Value	adj.P.Val	logFC	P.Value	adj.P.Val
Com_1023_neg	HMDB0006294	16-Hydroxyhexadecanoic acid	Lipids and lipid-like molecules	Fatty Acyls	Fatty acids and conjugates	3.35914	0.00891329	0.0243943	7.70177	6.41e-05	0.000274877
Com_2718_neg	HMDB0000884	5-Methyluridine	Nucleosides, nucleotides, and analogues	Pyrimidine nucleosides	-	5.38483	0.000281556	0.00151458	5.64743	2.53e-05	0.00012742
Com_2745_neg	HMDB0244272	10-Hydroxydecanoic acid	Organic acids and derivatives	Hydroxy acids and derivatives	Medium-chain hydroxy acids and derivatives	7.02051	1.51e-05	0.000146832	6.90236	1.84e-05	9.9e-05
Com_321_neg	--	11(E)-Eicosenoic Acid	--	--	--	4.61289	0.00965754	0.024903	16.0672	4.06e-08	5.28e-07
Com_327_neg	HMDB0000617	2-Furoic acid	Organoheterocyclic compounds	Furans	Furoic acid and derivatives	2.53003	4.18e-05	0.000283246	4.40016	0.00178387	0.00471668
Com_35_neg	HMDB0000094	Citric acid	Organic acids and derivatives	Carboxylic acids and derivatives	Tricarboxylic acids and derivatives	2.91146	5.34e-06	6.41e-05	4.21293	0.00130567	0.00363721
Com_371_neg	--	(±)9-HpODE	--	--	--	7.67397	0.0174201	0.0405602	1.9373	0.00275461	0.00661107
Com_439_neg	HMDB0001220	Prostaglandin E2	Lipids and lipid-like molecules	Fatty Acyls	Eicosanoids	3.04062	0.000365668	0.00178263	3.11463	0.00271083	0.00660766
Com_442_neg	--	2-(acetylamino)-4-(methylthio)butanoic acid	--	--	--	35.7339	3.48e-08	9.86e-07	19.9421	0.00018348	0.00066565
Com_477_neg	--	methadone-d9	--	--	--	8.04754	2.16e-05	0.000160814	19.8171	3.46e-09	9e-08
Com_5278_neg	HMDB0000806	Myristic Acid	Lipids and lipid-like molecules	Fatty Acyls	Fatty acids and conjugates	70.0719	3.97e-10	4.5e-08	214.682	9.43e-08	1.13e-06
Com_667_neg	--	FAHFA (16:1/18:3)	--	--	--	2.62095	0.000951009	0.00400966	1.59316	0.0196323	0.0344117
Com_669_neg	--	Cmp_257	--	--	--	3.22657	9.5e-05	0.000592719	3.16271	0.00222051	0.00553083
Com_701_neg	HMDB0035919	Corchorifatty acid F	Lipids and lipid-like molecules	Fatty Acyls	Lineolic acids and derivatives	1.99272	0.0212077	0.0479478	1.85425	0.00387852	0.00864355
Com_7087_neg	--	9-(3-O-Methylpentofuranosyl)-1,9-dihydro-6H-purin-6-one	--	--	--	1.78375	0.00429083	0.0139515	18.1306	8.79e-09	1.71e-07
Com_784_neg	HMDB0303348	Lauric Acid	Lipids and lipid-like molecules	Fatty Acyls	Fatty acids and conjugates	5.63161	0.000136354	0.000818126	17.536	1.29e-09	4.37e-08
Com_79_neg	--	11(Z),14(Z)-Eicosadienoic Acid	--	--	--	4.58588	0.00517964	0.0158436	14.5046	4.67e-10	2.43e-08
Com_932_neg	HMDB0002823	Docosatrienoic Acid	Lipids and lipid-like molecules	Fatty Acyls	Fatty acids and conjugates	9.126	0.0093422	0.0247273	15.9674	3.03e-06	2.05e-05

## Sheet: P1_neg_DOWN_Merge
Compound_ID	HMDB_ID	Name	SuperClass(HMDB)	Class(HMDB)	SubClass(HMDB)	HCT116			SW620
						logFC	P.Value	adj.P.Val	logFC	P.Value	adj.P.Val
Com_114_neg	--	LPC 20:4	--	--	--	-1.91179	0.000345527	0.00173878	-3.02242	1.79e-08	2.79e-07
Com_121_neg	--	D-(+)-Mannose	--	--	--	-2.63218	2.75e-06	3.57e-05	-4.09905	3.85e-08	5.28e-07
Com_158_neg	HMDB0000134	Fumaric acid	Organic acids and derivatives	Carboxylic acids and derivatives	Dicarboxylic acids and derivatives	-2.6262	8.26e-07	1.29e-05	-2.2481	3.61e-06	2.35e-05
Com_1586_neg	--	LPC 20:5	--	--	--	-2.14877	8.98e-06	9.34e-05	-1.72914	3.46e-05	0.000158882
Com_1795_neg	--	LPC 22:5	--	--	--	-2.1756	1.87e-05	0.000153868	-1.61848	0.000108528	0.000423258
Com_2012_neg	HMDB0000150	Gluconolactone	Organic oxygen compounds	Organooxygen compounds	Carbohydrates and carbohydrate conjugates	-2.87789	2.96e-07	5.14e-06	-2.70791	1.73e-07	1.8e-06
Com_2219_neg	HMDB0254188	11-trans Leukotriene C4	Benzenoids	Benzene and substituted derivatives	Diphenylmethanes	-1.65213	0.000144979	0.000837658	-1.72523	4.82e-05	0.000214799
Com_2274_neg	--	N1-(1,3-diphenyl-1H-pyrazol-5-yl)-2-chlorobenzamide	--	--	--	-1.9416	3.08e-05	0.000218217	-1.94633	8.98e-06	5e-05
Com_238_neg	--	(±)19(20)-DiHDPA	--	--	--	-2.34246	1.32e-06	1.88e-05	-1.97968	6.82e-06	3.94e-05
Com_31_neg	HMDB0000156	L-(-)-Malic acid	Organic acids and derivatives	Hydroxy acids and derivatives	Beta hydroxy acids and derivatives	-2.35023	1.7e-05	0.000152628	-2.06217	2.2e-05	0.000114462
Com_32_neg	HMDB0000625	Gluconic acid	Organic oxygen compounds	Organooxygen compounds	Carbohydrates and carbohydrate conjugates	-3.42892	1.98e-08	9.14e-07	-2.80176	1.33e-07	1.48e-06
Com_43_neg	--	Glutathione (oxidized)	--	--	--	-2.27331	2.14e-05	0.000160814	-4.55088	1.23e-10	9.58e-09
Com_44_neg	--	3-amino-1H-pyrazolo[4,3-c]pyridine-4,6-diol	--	--	--	-1.58868	0.0010922	0.00448375	-2.39815	6.35e-06	3.81e-05
Com_48_neg	--	1-(4-methylphenyl)-3-(2-pyridylthio)pyrrolidine-2,5-dione	--	--	--	-3.73323	5.77e-10	4.5e-08	-3.46038	1.4e-09	4.37e-08
Com_508_neg	HMDB0000673	Linoleic Acid	Lipids and lipid-like molecules	Fatty Acyls	Lineolic acids and derivatives	-1.5519	0.00146269	0.00585076	-7.78714	5.46e-13	8.52e-11
Com_788_neg	HMDB0000872	Tetradecanedioic acid	Lipids and lipid-like molecules	Fatty Acyls	Fatty acids and conjugates	-2.93597	1.42e-07	2.78e-06	-1.65169	0.000106482	0.000423258
Com_98_neg	--	LPC 18:2	--	--	--	-1.74851	0.000214925	0.00119744	-3.19637	1.6e-08	2.78e-07
Com_986_neg	--	(±)11(12)-DiHET	--	--	--	-3.12824	5.01e-08	1.12e-06	-2.54128	3.91e-07	3.48e-06
