# Supplementary material for: The integration of single-cell and metabolomics reveals the increase of oxidative phosphorylation during the liver metastasis of colorectal cancer
Source: Cancer Metab. 2025 Oct 9;13:41. doi: 10.1186/s40170-025-00408-z (PMC12512483; doi:10.1186/s40170-025-00408-z)
Supplement: Supplementary file 4 — Supplementary Material 4. [file 40170_2025_408_MOESM4_ESM.xlsx]

## Sheet: Sheet1
Annotation	Marker genes
T_cell	CD3E PTPRC CD3D CD4 CD8A CCR7 TRAC
B_cell	MS4A1 CD79A CD79B JCHAIN CD19
Epithelial_cell	EPCAM KRT20 BEST4 CEACAM5 CEACAM6
Fibroblast	DCN COL1A1 COL1A2 LUM
Myeloid_cell	LYZ CD68 CD163 MNDA C1QA IL3RA CPA3
Endothelial_cell	CDH5 PECAM1 VWF CLDN5
Mast_cell	TPSAB1 TPSB2 CPA3
